# Supplementary material for: The Genetic Diversity of Cranberry Crop Wild Relatives, Vaccinium macrocarpon Aiton and V. oxycoccos L., in the US, with Special Emphasis on National Forests
Source: Plants (Basel). 2020 Oct 26;9(11):1446. doi: 10.3390/plants9111446 (PMC7716231; doi:10.3390/plants9111446)
Supplement: Supplementary file 1 [file plants-09-01446-s001.zip › Supplementary Materials.xlsx]

## Sheet: A-SSR Markers List
Flourescence	Primer ID	Primer	Range	NCBI	Linkage group in cranberry map	Source	Forward Primer	Reverse Primer
FAM	1	ct93137	175-229	KP279104	10	Schlautman et al. (2015)	AAGATTTCCGCTACAGTACCT	GCTATGGGTGTCTCAAAAAG
	2	vm31701	251-327	JF834268	6	Zhu et al. (2012)	GTCACTGGTAATGCTATTCTGA	CTTCTTTGTTTCATCTCCCTAC
	11	SCF162565	146-182	KP278913	3	Schlautman et al. (2015)	CTTCCGTGATTGTTCTTGTAG	ACACAGATGGGATGTTGTATC
	12	SCF125251	234-305	KP278851	9	Schlautman et al. (2015)	TATACAGTCAGATCCAATCCAC	TGCAGATAAAGTACAAGAGTGC
	21	SCF139334	193-230	KP278874	6	Schlautman et al. (2015)	GAGGGTCTAATATCTGGTTTCA	GAGAAAAGATGGAGCAAAAG
	22	SCF3362	320-380	KP278605	1	Schlautman et al. (2015)	GTACAGCAAAATTCAGCACA	GGATTTATCTACAGCCCATTAC
	29	vm25796	195-262	JF834263	10	Zhu et al. (2012)	CACTTACCTGAATCCTCTTAGC	TAGAGGAGCCAAACTGATAACT
HEX	3	1trimcontig176303	181-226	KP279222	4	Schlautman et al. (2015)	GCTGATTAGGTTCACTTTCTTC	TTTCTTCACCTCTTTCTCTCTC
	4	SCF22477	240-271	KP278658	3	Schlautman et al. (2015)	CTCTCCCCTACTTTCTTCCTAT	GCCGCTAACACAATTAACTAAC
	13	SCF2714	189-232	KP278602	8	Schlautman et al. (2015)	ACAAGTCTCTGGAAGCTAACAT	GTTGATTGTTGGGTCTAAGTTC
	14	ct147864	275-284	KP279133	7	Schlautman et al. (2015)	CTCTCTTTACCCTCAATTTCTC	GGTCTAATATCAATCGATGACC
	15	1trimcontig209220	361-459	KP279228	2	Schlautman et al. (2015)	GTATTTGTTCACACTCACCAGA	ACAGTTGTCGAAGCCTCAT
	23	vm38401	168-201	JF834272	10	Zhu et al. (2012)	CAATGGGAAGTACAAAGAGC	CGATGCAATCTTAGTCTTGA
	24	SCF40517	220-260	KP278707	6	Schlautman et al. (2015)	GTAGAATGGCAATAGGGTTT	GAAGAAGATGACGAAGATCAC
	30	SCF118468	229-281	KP278840	9	Schlautman et al. (2015)	ATAAGCGGAGCACAGTTACA	GATAGGATGACCTGTTTTGGT
NED	5	SCF26014	166-170	KP278667	10	Schlautman et al. (2015)	GGTCCCAGAATCAATGTCTA	GAAATCAGAGAAGAAACAGGTC
	6	1trimcontig435620	235-263	KP279244	7	Schlautman et al. (2015)	CAACCAGCCTTACAGTGAATA	GTCCGTTCAATTTCTTTTCC
	7	SCF64185	316-320	KP278745	11	Schlautman et al. (2015)	CACCTCATTTGGTTCATTCT	CAGATACTAAAGGTTGCCGTA
	16	251788_K63	182-228	KP279166	5	Schlautman et al. (2015)	GATCTTTACCACTCCCCACT	GGATTCTCTGTCCATTGTTG
	17	SCF11186	269-288	KP278636	1	Schlautman et al. (2015)	AGAAAGGCTAAAAGGGTATCTC	GCTCTCAACAACTCGAAAGTA
	25	vm04084	150-248	JF834250	3	Zhu et al. (2012)	GGATTCTCACTCTGATACCATT	GAACGATACACAACGAAGGT
	26	SCF91821	294-324	KP278792	8	Schlautman et al. (2015)	TTCTGTGTCTGATTCCATCTC	ACTAGCCCAACAACTTAGACTG
	31	vm28527	216-283	JF834266	8	Zhu et al. (2012)	GGACAAGTGAAATGCTAGTTG	AGATTGTTCGTAGGTAGAAGTG
PET	8	SCF9068	174-186	KP278624	5	Schlautman et al. (2015)	AAATCTAGGTAGGAGCAGGTCT	ATGGAGGAGGAGATATGTGAT
	9	76126_K63	231-242	KP279162	12	Schlautman et al. (2015)	TTTATTGGAGCGAAAGAGAG	AAAAGGGGAGGAGAGAGAT
	10	418294_K63	336-348	KP279189	4	Schlautman et al. (2015)	CAAGAACAAGAAGAAGAAGACC	AGAGACCACCCAAAAGATAAG
	18	372875_K63	195-235	KP279174	2	Schlautman et al. (2015)	CACACACAAATCCCAATTTC	GATGGTGTTTTCATAGTTCGAC
	19	SCF95767	262-311	KP278796	11	Schlautman et al. (2015)	TGAGGAGAGGAGTATCCATAAG	CCTACAAGTCTCGCAATTCTA
	20	418596_K63	385-413	KP279190	12	Schlautman et al. (2015)	CGTGAGTTTGAGTGAGTAATTG	AGGACATGGTGAGTTGAGAAT
	27	vm40600	173-247	JF834274	12	Zhu et al. (2012)	CAAAAGAGCCATGAAATAGG	TTGGTGAAAACTATACCTGTCC
	28	vm52682	263-324	JF834282	4	Zhu et al. (2012)	CTCAGGTTATCAGGCTTATTTC	CAATTAGTGTGTTCCCAACTC
	32	vm78806	214-274	JF834245	3	Zhu et al. (2012)	CAAAGAAGAGGAGGATTGAGT	GAGCGAGTATTACAAGTGTTTC

## Sheet: B-Samples-Location Sanger Seq
Domestication_Status	Species	Sample_ID	Label_ID	Location_ID (Site ID)	Origin	lat	lon
Wild	V. macrocarpon	USFS-OWNF-2018-1-6	M-W-1096	34-OWFLBWA	Washington-Okanogan-Wenatchee-Fish Lake Bog	47.8255	-120.722
Wild	V. macrocarpon	USFS-OWNF-2018-1-18	M-W-1108	34-OWFLBWA	Washington-Okanogan-Wenatchee-Fish Lake Bog	47.8265	-120.721
Wild	V. macrocarpon	USFS-OWNF-2018-1-21	M-W-1111	34-OWFLBWA	Washington-Okanogan-Wenatchee-Fish Lake Bog	47.8268	-120.72
Wild	V. macrocarpon	USFS-OWNF-2018-1-26	M-W-1116	34-OWFLBWA	Washington-Okanogan-Wenatchee-Fish Lake Bog	47.8265	-120.722
Wild	V. macrocarpon	USFS-OWNF-2018-1-33	M-W-1123	34-OWFLBWA	Washington-Okanogan-Wenatchee-Fish Lake Bog	47.8253	-120.723
Wild	V. macrocarpon	VAC2013-16	M-E-16	2-GPVA	Virginia-George Washington National Forest-Green Pond	37.9408	-79.0524
Wild	V. macrocarpon	VAC2013-39	M-E-39	3-JBCTN	Tennesee-Cherokee National Forest-John's Bog	36.5289	-81.964
Wild	V. macrocarpon	VAC2013-46	M-E-46	4-OBCTN	Tennesee-Cherokee National Forest-Osborne Bog	36.4883	-81.9654
Wild	V. macrocarpon	WV2014-4-21	M-E-137	8-RRBWV	West Virginia-Monongahela National Forest-Red Run Bog	39.0725	-79.4726
Wild	V. macrocarpon	VAC2015-M-329	M-E-353	13-ANFPA	Pennsilvania-Allegheny National Forest	41.8176	-78.735
Wild	V. macrocarpon	VAC2015-M-183	M-C-207	10-LRLSMN	Minnesota-Superior National Forest-Little Rice Lake	47.709	-92.4417
Wild	V. macrocarpon	VAC2015-M-221	M-C-245	11-SPBMI	Michigan--Sand Point Bog	46.7917	-88.467
Wild	V. macrocarpon	VAC2015-M-282	M-C-306	12-ALCNWI	Wisconsin-Chequamegon-Nicolet National Forest-Atkins Lake	45.6512	-89.0414
Wild	V. macrocarpon	USFS-HNF-2015-1-7	M-C-486	18-SCHMI	Michigan-Hiawatha National Forest-South Stutts Creek	46.2917	-86.454
Wild	V. macrocarpon	USFS-CNNF-2015-4-8	M-C-869	26-UILCNWI	Wisconsin-Chequamegon-Nicolet National Forest-Upper Island Lake	45.2496	-88.5581
Wild	V. oxycoccos	USFS-MHNF-2017-1-7	O-W-891	27-CPMHWOR	Oregon-Mount Hood-Camas Prairie	45.1373	-121.567
Wild	V. oxycoccos	USFS-GPNF-2017-2-28	O-W-985	29-GPSPWA	Washington-Gifford Pinchot-South Prairie	45.9095	-121.7
Wild	V. oxycoccos	USFS-MHNF-2017-2-8	O-W-1014	30-MHLCMOR	Oregon-Mount Hood-Little Crater Meadow	45.1443	-121.74
Wild	V. oxycoccos	USFS-OLNF-2017-1-29	O-W-1058	32-OCBVWA	Washington-Olympic-Cranberry Bog Botanical Area	47.9857	-123.112
Wild	V. oxycoccos	USFS-MBSNF-2018-1-10	O-W-1136	36-MBSWA	Washington-Mt. Baker-Snoqualmie-Morovitz Wetland Complex	48.7408	-121.673
Wild	V. oxycoccos	WV2014-1-16	O-E-85	7-BRBWV	West Virginia-Big Run Bog	39.1174	-79.5846
Wild	V. oxycoccos	WV2014-5-23	O-E-163	9-BeRBWV	West Virginia-Bear Rocks Bog	39.0677	-79.3043
Wild	V. oxycoccos	USFS-MNF-2015-1-10a	O-E-736	22-CG1MWV	West Virginia-Monongahela National Forest-Cranberry Glades Site 1	38.1997	-80.2718
Wild	V. oxycoccos	USFS-MNF-2015-7-11	O-E-819	23-CG7MWV	West Virginia-Monongahela National Forest-Cranberry Glades Site 7	38.2057	-80.2777
Wild	V. oxycoccos	USFS-MNF-2015-4-14	O-E-855	25-CG4MWV	West Virginia-Monongahela National Forest-Cranberry Glades Site 4	38.2027	-80.261
Wild	V. oxycoccos	VAC2015-O-163	O-C-187	10-LRLSMN	Minnesota-Superior National Forest-Little Rice Lake	47.7081	-92.4386
Wild	V. oxycoccos	VAC2015-O-193	O-C-217	11-SPBMI	Michigan--Sand Point Bog	46.7941	-88.4677
Wild	V. oxycoccos	VAC2015-O-351	O-C-375	14-RLSNMN	Minnesota-Superior National Forest-Rice Lake	47.5671	-92.3689
Wild	V. oxycoccos	VAC2015-O-421	O-C-445	16-GLCNWI	Wisconsin-Chequamegon-Nicolet National Forest-Glocke Lake	45.3332	-88.5696
Wild	V. oxycoccos	USFS-HNF-2015-3-18	O-C-561	20-WFRHMI	Michigan-Hiawatha National Forest-Forest Road 13	46.0663	-86.6436
Cultivated	V. macrocarpon		M-Stevens	Located at UW Madison Cranberry Genetics and Laboratory Collection	New Jersey-Cross	43.076	-89.4245
Cultivated	V. macrocarpon		M-Howes	Located at UW Madison Cranberry Genetics and Laboratory Collection	Massachusets Native Selection	43.076	-89.4245
Cultivated	V. macrocarpon		M-BenLear	Located at UW Madison Cranberry Genetics and Laboratory Collection	Wisconsin Native Selection	43.076	-89.4245
Cultivated	V. macrocarpon		M-EarlyBlack	Located at UW Madison Cranberry Genetics and Laboratory Collection	Massachusets Native Selection	43.076	-89.4245
Cultivated	V. macrocarpon		M-Franklin	Located at UW Madison Cranberry Genetics and Laboratory Collection	New Jersey-Cross	43.076	-89.4245
Wild	V. microcarpum		V.microcarpum	Located at UW Madison Cranberry Genetics and Laboratory Collection	Alaska- wild relative	43.076	-89.4245
